# Supplementary material for: LncRNA HOXA11-AS promotes glioma malignant phenotypes and reduces its sensitivity to ROS via Tpl2-MEK1/2-ERK1/2 pathway
Source: Cell Death Dis. 2022 Nov 9;13(11):942. doi: 10.1038/s41419-022-05393-5 (PMC9646708; doi:10.1038/s41419-022-05393-5)
Supplement: Supplementary file 3 — Supplementary Table 1. Clinical data of glioma patients. [file 41419_2022_5393_MOESM3_ESM.xlsx]

## Sheet: Sheet1
Supplementary Table 1. Clinical data of glioma patients.
Case ID	Grade	Pathology	Age	Gender	Location
2814879	Grade2	Anaplastic-Oligodendroglioma	62	Female	Left-Frontal lobe
2820798	Grade2	Astrocytoma	35	Male	Left-Frontal lobe、Callosum
2793240	Grade2	Astrocytoma	53	Female	Left-Parietal and Occipital lobe
2819364	Grade2	Oligodendroglioma	35	Male	Right-Frontal lobe
2837274	Grade2	Astrocytoma	46	Female	Right-Frontal lobe
2779357	Grade2	Oligoastrocytoma	37	Male	Right-Temporal lobe and Insula
2802565	Grade2	Oligodendroglioma	36	Female	Left-Frontal lobe
2806517	Grade2	Oligodendroglioma	42	Male	Right-Frontal lobe
2829007	Grade2	Astrocytoma	13	Male	Right-cerebellum
2857854	Grade2	Astrocytoma	47	Male	Right-Frontal and Temporal lobe and Insula
2836776	Grade2	Oligodendroglioma	66	Female	Left-Frontal lobe
2802525	Grade2	Oligodendroglioma	49	Female	Both Frontal lobes
2818164	Grade2	Astrocytoma	37	Male	Right-Temporal lobe、Basal ganglia and Thalamus
2786998	Grade2	Astrocytoma	65	Female	Left-Insula and Hippocampus
2768891	Grade2	Oligoastrocytoma	46	Male	Right-insula
2813936	Grade2	Astrocytoma	21	Female	Right-Frontal lobe
2745106	Grade2	Astrocytoma	47	Male	Right-Temporal lobe
2804089	Grade3	Astrocytoma & Anaplastic- Astrocytoma	43	Female	Right-Temporal lobe
2819913	Grade3	Oligodendroglioma & Anaplastic- Oligodendroglioma	29	Female	Right-Frontal and Parietal lobe
2823242	Grade3	Anaplastic- Oligodendroglioma	50	Female	Left-Frontal lobe
2777349	Grade3	Anaplastic- Astrocytoma	13	Male	Left-Frontal and Parietal lobe
2794004	Grade3	Complex anaplastic polymorphic xanthoastrocytoma	8	Male	Intracranial multiple lesions
2809212	Grade3	Anaplastic- Oligodendroglioma	44	Male	Left-Frontal lobe
2800765	Grade3	Anaplastic- Astrocytoma	55	Female	Right-Frontal and Parietal lobe
1702716	Grade3	Anaplastic- Oligodendroglioma	65	Male	Right-Frontal lobe
2753654	Grade4	Glioblastoma	56	Female	Left-Frontal lobe
2757698	Grade4	Glioblastoma	16	Male	Left-Occipital lobe
2771238	Grade4	Glioblastoma	69	Female	Left-Frontal lobe
2823616	Grade4	Glioblastoma	54	Male	Left-Frontal lobe
2791746	Grade4	Glioblastoma	69	Male	Right-Temporal lobe
2744967	Grade4	Glioblastoma	59	Male	Right-Temporal lobe
2753409	Grade4	Glioblastoma	21	Female	Right-Frontal lobe
2811574	Grade4	Glioblastoma	51	Female	Right-Temporal lobe and insula
2793379	Grade4	Glioblastoma	78	Male	Right-Frontal lobe
2749002	Grade4	Glioblastoma	57	Male	Both-Frontal lobes
2745654	Grade4	Glioblastoma	70	Female	Left-Frontal and Parietal lobe
2816053	Grade4	Glioblastoma	52	Male	Left-Temporal lobe
2112991	Grade4	Glioblastoma	52	Female	Right-Temporal lobe
2795191	Grade4	Glioblastoma	44	Female	Left-Temporal lobe and Basal ganglia
2846679	Grade4	Glioblastoma	28	Male	Left-Parietal occipital lobe
2785372	Grade4	Anaplastic- Astrocytoma & Glioblastoma	77	Male	Right-Frontal and Parietal lobe
