# Supplementary material for: LncRNA HOXA11-AS promotes glioma malignant phenotypes and reduces its sensitivity to ROS via Tpl2-MEK1/2-ERK1/2 pathway
Source: Cell Death Dis. 2022 Nov 9;13(11):942. doi: 10.1038/s41419-022-05393-5 (PMC9646708; doi:10.1038/s41419-022-05393-5)
Supplement: Supplementary file 4 — Supplementary Table 2. The sense and antisense siRNA sequences for mRNA or lncRNA knockdown. [file 41419_2022_5393_MOESM4_ESM.xlsx]

## Sheet: Sheet1
Supplementary Table 2. The sense and antisense siRNA sequences for mRNA or lncRNA knockdown.
SiRNA	Type		Sequence (5'-3')
si-NC	sense	sense	UUCUCCGAACGUGUCACGUTT
	antisence	antisence	ACGUGACACGUUCGGAGAATT
si-HOXA11-AS#1	sense	sense	UGACAUCCGAGGAGACUUC
	antisence	antisence	CAAGUCUCCUCGGAUGUCA
si-HOXA11-AS#2	sense	sense	UGACAUCCGAGGAGACUUC
	antisence	antisence	CAAGUCUCCUCGGAUGUCA
si-CTHRC1#1	sense	sense	GCGGAGUGUACAUUUACAATT
	antisence	antisence	UUGUAAAUGUACACUCCGCTT
si-CTHRC1#2	sense	sense	UCGCACUUCUUCUGUGGAATT
	antisence	antisence	UUCCACAGAAGAAGUGCGATT
si-Tpl2#1	sense	sense	GCACUGGAAGUGACAAUAATT
	antisence	antisence	UUAUUGUCACUUCCAGUGCTT
si-Tpl2#2	sense	sense	GCCAAGAGGUACCAUGGUUTT
	antisence	antisence	AACCAUGGUACCUCUUGGCTT
si-Jun#1	sense	sense	UCUACGCAAACCUCAGCAATT
	antisence	antisence	UUGCUGAGGUUUGCGUAGATT
si-Jun#2	sense	sense	GCUUAAACAGAAAGUCAUGTT
	antisence	antisence	CAUGACUUUCUGUUUAAGCTT
