# Supplementary material for: LncRNA HOXA11-AS promotes glioma malignant phenotypes and reduces its sensitivity to ROS via Tpl2-MEK1/2-ERK1/2 pathway
Source: Cell Death Dis. 2022 Nov 9;13(11):942. doi: 10.1038/s41419-022-05393-5 (PMC9646708; doi:10.1038/s41419-022-05393-5)
Supplement: Supplementary file 5 — Supplementary Table 3. The mimics and inhibitor sequences for let-7b-5p overexpression or knockdown. [file 41419_2022_5393_MOESM5_ESM.xlsx]

## Sheet: Sheet1
Supplementary Table 3. The mimics and inhibitor sequences for let-7b-5p overexpression or knockdown.
Mimics and inhibitor	Type		Sequence (5'-3')
si-NC	sense	sense	UUCUCCGAACGUGUCACGUTT
	antisence	antisence	ACGUGACACGUUCGGAGAATT
let-7b-5p mimics	sense	sense	UGAGGUAGUAGGUUGUGUGGUU
	antisence	antisence	CCACACAACCUACUACCUCAUU
let-7b-5p inhibitor		antisence	AACCACACAACCUACUACCUCA
