# Supplementary material for: LncRNA HOXA11-AS promotes glioma malignant phenotypes and reduces its sensitivity to ROS via Tpl2-MEK1/2-ERK1/2 pathway
Source: Cell Death Dis. 2022 Nov 9;13(11):942. doi: 10.1038/s41419-022-05393-5 (PMC9646708; doi:10.1038/s41419-022-05393-5)
Supplement: Supplementary file 6 — Supplementary Table 4. The forward and reverse primers for qRT-PCR. [file 41419_2022_5393_MOESM6_ESM.xlsx]

## Sheet: Sheet1
Supplementary Table 4. The forward and reverse primers for qRT-PCR.
Sequence name	Type		Sequence (5'-3')
HOXA11-AS	F	F	CGGCTAACAAGGAGATTTGG
	R	R	AGGCTCAGGGATGGTAGTCC
CTHRC1	F	F	TGGTGCTGGATTAGTGGATGT
	R	R	TTAAGTGAACCATTCCAAGGCA
c-Jun	F	F	GAGCTGGAGCGCCTGATAAT
	R	R	CCCTCCTGCTCATCTGTCAC
Tpl2	F	F	GGCCGCAGATGCAATCTTCTT
	R	R	TGGCTTTGCAGATACTGCGTT
GAPDH	F	F	GGTGGTCTCCTCTGACTTCAACA
	R	R	GTTGCTGTAGCCAAATTCGTTGT
U6	F	F	CTCGCTTCGGCAGCACA
	R	R	AACGCTTCACGAATTTGCGT
END1	F	F	CGCTTTGAGATCTGAGGAACC
	R	R	TCAGCGCCTAAGACTGTTTCTG
IL-6	F	F	TAGTGAGGAACAAGCCAGAGC
	R	R	GCATTTGTGGTTGGGTCAGG
PTGS2	F	F	TCAGCCATACAGCAAATCCTTG
	R	R	GTCCGGGTACAATCGCACTT
CCL2	F	F	TCAAACTGAAGCTCGCACTCT
	R	R	GGCATTGATTGCATCTGGC
MMP3	F	F	CTCTTCCTTCAGGCGTGGAT
	R	R	AGGGAAACCTAGGGTGTGG
ICAM	F	F	ATGGCAACGACTCCTTCTCG
	R	R	GCCGGAAAGCTGTAGATGGT
TNFAIP3	F	F	TGGCACAACTCATCTCATCAAT
	R	R	GCCATTTCTTGTACTCATGCTG
LIF	F	F	GGATGTGGCTGTTGAGATGTG
	R	R	GGATGAAGCAGGAAGGAGAAG
IL1B	F	F	TCGCCAGTGAAATGATGGCT
	R	R	TGGAAGGAGCACTTCATCTGTT
CXCL2	F	F	TTGTCTCAACCCCGCATCG
	R	R	GGTCAGTTGGATTTGCCATT
MMP14	F	F	CCTACGTACCCACACACAGC
	R	R	CTCATGGCCTTCATGGTGTCT
FAS	F	F	TGAAGGACATGGCTTAGAAGTG
	R	R	GGTGCAAGGGTCACAGTGTT
PIK3R2	F	F	GGGGACATTTCAAGGGAGGA
	R	R	ACAACGGAGCAGAAGGTGAG
MAP2K6	F	F	TTGAGGTGAAGGCAGATGAC
	R	R	TGGCTATTTACTGTGGCTCG
MAP2K3	F	F	GGACCTGGACATCAACATGC
	R	R	AGACACAGCAATCTCCCCAAG
RPS6KA5	F	F	GACACTGCAGCCCAGCAA
	R	R	CCTAAGCTACTGAGTCCGAGAACTG
