# Supplementary material for: LncRNA HOXA11-AS promotes glioma malignant phenotypes and reduces its sensitivity to ROS via Tpl2-MEK1/2-ERK1/2 pathway
Source: Cell Death Dis. 2022 Nov 9;13(11):942. doi: 10.1038/s41419-022-05393-5 (PMC9646708; doi:10.1038/s41419-022-05393-5)
Supplement: Supplementary file 7 — Supplementary Table 5. Antibody informations. [file 41419_2022_5393_MOESM7_ESM.xlsx]

## Sheet: Sheet1
Supplementary Table 5. Antibody informations.
Antibodies	Cat.	Company
GAPDH	#5174	Cell Signaling Technology, USA
Ago2	#2897	Cell Signaling Technology, USA
β-catenin	ab32572	abcam
H3	#4499	Cell Signaling Technology, USA
c-Myc	#18583	Cell Signaling Technology, USA
Tpl2	AF6298	Affinity Biosciences, USA
Tpl2 (p-T290)	AF3298	Affinity Biosciences, USA
MEK1/2	AF6385	Affinity Biosciences, USA
MEK1/2(p-S217+S221)	AF8035	Affinity Biosciences, USA
ERK1/2	AF0155	Affinity Biosciences, USA
p-ERK1/2	AF1015	Affinity Biosciences, USA
c-Jun	#9165	Cell Signaling Technology, USA
Flag	#14793	Cell Signaling Technology, USA
NeuN	#94403	Cell Signaling Technology, USA
