# Supplementary material for: LncRNA HOXA11-AS promotes glioma malignant phenotypes and reduces its sensitivity to ROS via Tpl2-MEK1/2-ERK1/2 pathway
Source: Cell Death Dis. 2022 Nov 9;13(11):942. doi: 10.1038/s41419-022-05393-5 (PMC9646708; doi:10.1038/s41419-022-05393-5)
Supplement: Supplementary file 8 — Supplementary Table 6. The odd and even probe sequences for ChIRP assay. [file 41419_2022_5393_MOESM8_ESM.xlsx]

## Sheet: Sheet1
Supplementary Table 6. The odd and even probe sequences for ChIRP assay.
ChIRP probes	Type		Sequence (5'-3')
HOXA11-AS	odd	PC667	CAAATGCGAGACTCCAGGAGAACAG
		PC669	CAATTGCATGGTTTCCCGAGTCCTC
		PC671	ACCAAATCTCCTTGTTAGCCGTTTCC
	even	PC666	CCAACATGAGTTACACCGGCGATTA
		PC668	GTTCTGGCTGTTGGCGGTTTAGG
		PC670	TCTGAAGACAGTTTTCTGGAGATGGC
