# Supplementary material for: LncRNA HOXA11-AS promotes glioma malignant phenotypes and reduces its sensitivity to ROS via Tpl2-MEK1/2-ERK1/2 pathway
Source: Cell Death Dis. 2022 Nov 9;13(11):942. doi: 10.1038/s41419-022-05393-5 (PMC9646708; doi:10.1038/s41419-022-05393-5)
Supplement: Supplementary file 9 — Supplementary Table 7. The forward and reverse primer sequences for ChIP assay. [file 41419_2022_5393_MOESM9_ESM.xlsx]

## Sheet: Sheet1
Supplementary Table 7. The forward and reverse primer sequences for ChIP assay.
ChIP sequence	Type		Sequence (5'-3')
HOXA11-AS	A	F	CCCCTTCCCAAGGCAGTAAA
		R	CGCCCCAGATGTTAAGGACT
	B	F	GCAGCGGCTCTATCTTAGGT
		R	GCCCAACTGCATGTTATTCACAAT
	C	F	GGCAGAAGGAGGCACGTAAT
		R	TTTAACGACGGCGCTAGGAG
	D	F	AACAGCGACGCCTTTGAATC
		R	TCGGGAGCTTTTGATAGCGA
	E	F	GGTGGGTATTTCACGGCCAA
		R	TGAAGGGCCTTTAGGTTTCCC
	F	F	GCGCTAGATTTCCAACTCCCCT
		R	GAGTCGTCTTCCGGCCACA
	G	F	AAATTGGACGAGACTGCGGG
		R	CAATCTGGCCCACTGCTACT
	H	F	GGCTCAATGGCGTACTCTCT
		R	AGCCTCCCTTCTTTTCTGCC
	I	F	CGCAGTAGCCGAGCTTAAC
		R	GGGATAGATTTCCACGTCAGC
Tpl2	A	F	CCTGGCTTGTCACCTCAACT
		R	AGAGCCCTCCACATTTCTGC
	B	F	AGCCCAGATCGCTCCATT
		R	AGTTCGAGTCTGCCGTGAG
	C	F	CCATGGCGCAATCATAGCTC
		R	GCAACATAGCTACCCCGTCT
	D	F	TAGAAACTGCAGAGGGAGCAC
		R	CCAGATTCAAACGCGGTCAC
	E	F	GTGACCGCGTTTGAATCTGG
		R	CCACGTATCAAGCACCCACT
	F	F	TGTCCCGCAGAGTGGATTTC
		R	TGTACTATCTCCCCGCTCCC
	G	F	CACAGTCGCGGTTCCAAGAA
		R	GAGGGCAGTCACCAGACCTT
	H	F	ACAACCACCTCTTGCAACTCC
		R	CTGGGACGGGGACGAGTTTT
